# Supplementary material for: Highly Sensitive Electrochemical Detection of Paraquat in Environmental Water Samples Using a Vertically Ordered Mesoporous Silica Film and a Nanocarbon Composite
Source: Nanomaterials (Basel). 2022 Oct 16;12(20):3632. doi: 10.3390/nano12203632 (PMC9610481; doi:10.3390/nano12203632)
Supplement: Supplementary file 1 [file nanomaterials-12-03632-s001.zip]

Archive with 1 entries (1 files):
- nanomaterials-1936351-supplementary.pdf
